# Supplementary material for: LTBP4, SPP1, and CD40 Variants: Genetic Modifiers of Duchenne Muscular Dystrophy Analyzed in Serbian Patients
Source: Genes (Basel). 2022 Aug 4;13(8):1385. doi: 10.3390/genes13081385 (PMC9407083; doi:10.3390/genes13081385)
Supplement: Supplementary file 1 [file genes-13-01385-s001.zip]

Archive with 1 entries (1 files):
- genes-1815530-supplementary.pdf
